# Supplementary material for: Physiological Mechanism through Which Al Toxicity Inhibits Peanut Root Growth
Source: Plants (Basel). 2024 Jan 22;13(2):325. doi: 10.3390/plants13020325 (PMC10820445; doi:10.3390/plants13020325)
Supplement: Supplementary file 1 [file plants-13-00325-s001.zip]

Archive with 2 entries (2 files):
- Table S1-S3.pdf
- Table S4 Primers used for qPCR in the study-2023.12.28.xlsx
