# Supplementary material for: Physiological Mechanism through Which Al Toxicity Inhibits Peanut Root Growth
Source: Plants (Basel). 2024 Jan 22;13(2):325. doi: 10.3390/plants13020325 (PMC10820445; doi:10.3390/plants13020325)
Supplement: Supplementary file 1 [file plants-13-00325-s001.zip › Table S4 Primers used for qPCR in the study-2023.12.28.xlsx]

## Sheet: Sheet1
Table S4 Primers used for qPCR in the study
Gene name	Gene ID	Forward Primer (5' - 3')	Reverse Primer (5' - 3')
SOD1	AH08G25640	GCCTGGTCTGGTGTGTAGTC	CCCCAATGGTACTCAAGCGT
POD1	AH01G21450	TGCAGGCCTCAATCTCACTG	GTTGGATCCGGTGAACCTGT
CAT1	AH08G02210	CGTCCGTTTCTCCACAGTCA	GAACACGGGGAAGTTGTTGC
APX1	AH08G26960	TCTGCATCCTTGCGGAGTTT	GTACGCTTGGAGACAACCCA
APX2	AH13G08510	TGAGAGCAGTGCCAGTTGAG	ACAGCTCAACATAACGGCGA
ABA1	AH05G01230	ATGATTTCGAGCCCAGAGGC	ATCTCACCCACGATCTTCGC
IAA1	AH01G11330	TGGTGACCGTTCCCCTATCT	GGACGCATTCGTTTCTGACG
Zeatin1	AH03G13410	GGCACAAGATGCCTCGGATA	CCGTCTTGAAACCCCACCTT
Zeatin2	AH06G02270	CGTCCAAGACGCTGTACACT	GTGGCTCCAATCCTTCACCA
SA2	AH11G09340	ACTGAGGACCTTGCGATTCC	TGATCTGCGCCGTTGATCTC
GA3.1	AH13G44050	GAGCAAAGTGTGAGGCTAGGT	CTGGTGGAACACACTTGCAC
Nramp5	AH17G30150	GCTATTACTGGAACCTATGC	CGATGCGATGACGATTAG
Nramp3.1	AH11G11080	AACACGAGCAACCGCTCTTA	AGTGCCACCTCAGCCATAAC
MTP1	AH12G04840	GTGCTTATCTCCATGTCCTCG	TCGTCCCCAGAACAATTACC
MTP10	AH18G23260	AGCGCAAAACCCACCACGTA	GCGGTTCAGTTCTGCCTCT
VIT1	AH112744033	CCTTCACAAACAATGACACTGTGAA	CTCACCTGAAATCCTTGCCTTG
